# Supplementary material for: The Role of Acid-Sensing Ion Channel 1A (ASIC1A) in the Behavioral and Synaptic Effects of Oxycodone and Other Opioids
Source: Int J Mol Sci. 2024 Oct 29;25(21):11584. doi: 10.3390/ijms252111584 (PMC11545886; doi:10.3390/ijms252111584)
Supplement: Supplementary file 1 [file ijms-25-11584-s001.zip]

Archive with 1 entries (1 files):
- ijms-3210089-supplementary.pdf
